# Supplementary material for: Choosing the Right Path for the Successful Storage of Seeds
Source: Plants (Basel). 2022 Dec 23;12(1):72. doi: 10.3390/plants12010072 (PMC9823941; doi:10.3390/plants12010072)
Supplement: Supplementary file 1 [file plants-12-00072-s001.zip]

Archive with 2 entries (2 files):
- Table S1 List of globally threatened woody plant species whose seeds are conserved in -200C for long-term storage at the MSB, RBG Kew.xlsx
- Table S2 The seed accessions of forest trees and shrubs cryopreserved at the Kostrzyca Forest Gene Bank.xlsx
