# Supplementary material for: Choosing the Right Path for the Successful Storage of Seeds
Source: Plants (Basel). 2022 Dec 23;12(1):72. doi: 10.3390/plants12010072 (PMC9823941; doi:10.3390/plants12010072)
Supplement: Supplementary file 1 [file plants-12-00072-s001.zip › Table S1 List of globally threatened woody plant species whose seeds are conserved in -200C for long-term storage at the MSB, RBG Kew.xlsx]

## Sheet: Arkusz1
Table S1: Table S1 List of globally threatened woody plant species whose seeds are conserved in -200C for long-term storage at the MSB, RBG Kew. The table was constructed based on data published by Liu et al 2020 [75]
Family	Seed plant taxa	IUCN (2017) global conservation status	Geographic origin
			Bio-geographic continent	ISO country
ANACARDIACEAE	Rhus coriaria	VU	Asia-Temperate	Azerbaijan;Cyprus;Georgia;Israel;Jordan;Lebanon
ANNONACEAE	Xylopia richardii	VU	Africa	Mauritius
AQUIFOLIACEAE	Ilex fengqingensis	EN	Asia-Temperate	China
ARALIACEAE	Aralia chinensis	VU	Asia-Temperate	China
ARALIACEAE	Meryta sinclairii	VU	Australasia	New Zealand
ASPARAGACEAE	Dracaena concinna	EN	Africa	Mauritius
ASPARAGACEAE	Dracaena draco	VU	Australasia	Australia
ASPARAGACEAE	Dracaena ombet	EN	Africa	Sudan
ASTERACEAE	Blepharispermum hirtum	VU	Asia-Temperate	Oman
ASTERACEAE	Commidendrum robustum	CR	Africa	St. Helena, Ascension & Tristan da Cunha
ASTERACEAE	Commidendrum spurium	CR	Africa	St. Helena, Ascension & Tristan da Cunha
ASTERACEAE	Dendroseris litoralis	CR	Southern America	Chile
ASTERACEAE	Erigeron incertus	EN	Antarctic	Falkland Is.
ASTERACEAE	Melanodendron integrifolium	VU	Africa	St. Helena, Ascension & Tristan da Cunha
BETULACEAE	Betula chichibuensis	CR	Asia-Temperate	Japan
BETULACEAE	Betula tianschanica	EN	Asia-Temperate	Kyrgyzstan
BETULACEAE	Corylus colchica	VU	Asia-Temperate	Georgia
BIGNONIACEAE	Jacaranda mimosifolia	VU	Africa	Morocco
BURSERACEAE	Canarium paniculatum	EN	Africa	Mauritius
CARYOPHYLLACEAE	Alsinidendron trinerve	CR	Pacific	USA
CUPRESSACEAE	Athrotaxis cupressoides	VU	Australasia	Australia
CUPRESSACEAE	Athrotaxis laxifolia	EN	Australasia;Unknown	Australia;Unknown
CUPRESSACEAE	Athrotaxis selaginoides	VU	Australasia	Australia
CUPRESSACEAE	Callitris monticola	VU	Australasia	Australia
CUPRESSACEAE	Callitris oblonga	VU	Australasia	Australia
CUPRESSACEAE	Chamaecyparis obtusa var. formosana	VU	Asia-Temperate	Taiwan
CUPRESSACEAE	Cupressus arizonica var. nevadensis	EN	Northern America	USA
CUPRESSACEAE	Cupressus goveniana var. goveniana	EN	Europe;Northern America	Hungary;USA
CUPRESSACEAE	Cupressus macrocarpa	VU	Asia-Tropical	India
CUPRESSACEAE	Cupressus sargentii	VU	Northern America	USA
CUPRESSACEAE	Fitzroya cupressoides	EN	Southern America	Chile
CUPRESSACEAE	Juniperus bermudiana	CR	Southern America	Bermuda
CUPRESSACEAE	Metasequoia glyptostroboides	EN	Asia-Temperate	China
CUPRESSACEAE	Pilgerodendron uviferum	VU	Southern America	Chile
CUPRESSACEAE	Sequoia sempervirens	EN	Northern America	USA
CUPRESSACEAE	Widdringtonia whytei	CR	Africa	Malawi
EBENACEAE	Diospyros melanida	VU	Africa	Mauritius
EBENACEAE	Diospyros revaughanii	VU	Africa	Mauritius
EUPHORBIACEAE	Argythamnia argentea	EN	Southern America	Turks & Caicos Is.
EUPHORBIACEAE	Euphorbia leistneri	VU	Africa	Namibia
EUPHORBIACEAE	Euphorbia origanoides	CR	Africa;Unknown	St. Helena, Ascension & Tristan da Cunha;Unknown
FABACEAE	Ceratonia oreothauma subsp. oreothauma	VU	Asia-Temperate	Oman
FABACEAE	Delonix velutina	EN	Africa	Madagascar
FABACEAE	Gilletiodendron glandulosum	VU	Africa	Mali
FABACEAE	Intsia bijuga	VU	Africa	Madagascar
FABACEAE	Acacia anegadensis	CR	Southern America	British Virgin Is.
FABACEAE	Acacia crassicarpa	VU	Australasia	Australia
FABACEAE	Acacia repanda	EN	Australasia	Australia
FABACEAE	Elephantorrhiza rangei	EN	Africa	Namibia
FABACEAE	Newtonia paucijuga	VU	Africa	Kenya;Tanzania
FABACEAE	Ammopiptanthus nanus	CR	Asia-Temperate	Kyrgyzstan
FABACEAE	Dalbergia abrahamii	EN	Africa	Madagascar
FABACEAE	Dalbergia glaberrima	VU	Africa	Madagascar
FABACEAE	Dalbergia lemurica	VU	Africa	Madagascar
FABACEAE	Dalbergia neoperrieri	VU	Africa	Madagascar
FABACEAE	Dalbergia purpurascens	VU	Africa	Madagascar
FABACEAE	Dalbergia suaresensis	EN	Africa	Madagascar
FABACEAE	Dalbergia xerophila	EN	Africa	Madagascar
FABACEAE	Millettia taolanaroensis	EN	Africa	Madagascar
FABACEAE	Pericopsis elata	EN	Africa	Ghana
FRANKENIACEAE	Frankenia portulacifolia	CR	Africa	St. Helena, Ascension & Tristan da Cunha
GOMORTEGACEAE	Gomortega keule	EN	Southern America	Chile
JUGLANDACEAE	Rhoiptelea chiliantha	VU	Asia-Tropical	Vietnam
LAMIACEAE	Premna maxima	VU	Africa	Kenya
MALPIGHIACEAE	Acridocarpus monodii	EN	Africa	Mali
MALVACEAE	Adansonia grandidieri	EN	Africa	Madagascar
MALVACEAE	Adansonia suarezensis	EN	Africa	Madagascar
MALVACEAE	Dombeya acutangula	CR	Africa	Madagascar;Malawi
MALVACEAE	Hibiscus greenwayi	VU	Africa	Kenya
MALVACEAE	Hildegardia ankaranensis	EN	Africa	Madagascar
MELIACEAE	Cedrela odorata	VU	Northern America	Mexico
MELIACEAE	Entandrophragma angolense	VU	Africa	Ghana
MELIACEAE	Entandrophragma utile	VU	Africa	Ghana
MELIACEAE	Khaya anthotheca	VU	Africa	Ghana
MELIACEAE	Khaya madagascariensis	EN	Africa	Madagascar
MELIACEAE	Khaya senegalensis	VU	Africa	Burkina Faso
MELIACEAE	Swietenia mahagoni	EN	Southern America	Anguilla;Dominican Republic
NOTHOFAGACEAE	Nothofagus glauca	VU	Southern America	Chile
PAULOWNIACEAE	Paulownia kawakamii	CR	Asia-Temperate	Taiwan
PINACEAE	Abies fabri	VU	Asia-Temperate	China
PINACEAE	Abies fraseri	EN	Northern America	USA
PINACEAE	Abies koreana	EN	Asia-Temperate	South Korea
PINACEAE	Abies nordmanniana subsp. equi-trojani	EN	Asia-Temperate	Turkey
PINACEAE	Abies numidica	CR	Europe	Slovenia
PINACEAE	Abies recurvata var. ernestii	VU	Asia-Temperate	China
PINACEAE	Cedrus atlantica	EN	Unknown	Unknown
PINACEAE	Cedrus libani var. libani	VU	Asia-Temperate	Lebanon
PINACEAE	Picea asperata	VU	Asia-Temperate	China
PINACEAE	Picea breweriana	VU	Northern America	USA
PINACEAE	Picea koyamae	CR	Asia-Temperate	China;Japan
PINACEAE	Picea likiangensis	VU	Asia-Temperate	China
PINACEAE	Picea omorika	EN	Europe	Bosnia & Herzegovina;Serbia
PINACEAE	Pinus albicaulis	EN	Northern America	USA
PINACEAE	Pinus caribaea var. bahamensis	VU	Australasia;Southern America	Australia;Bahamas;Turks & Caicos Is.
PINACEAE	Pinus caribaea var. caribaea	EN	Southern America	Cuba
PINACEAE	Pinus merkusii	VU	Asia-Tropical	Thailand
PINACEAE	Pinus muricata	VU	Northern America	Mexico;USA
PINACEAE	Pinus radiata	EN	Northern America;Unknown	Unknown;USA
PINACEAE	Pinus tecunumanii	VU	Southern America	Belize;Nicaragua
PINACEAE	Pseudolarix amabilis	VU	Unknown	Unknown
PODOCARPACEAE	Podocarpus salignus	VU	Southern America	Chile
PODOCARPACEAE	Prumnopitys andina	VU	Southern America	Chile
PRIMULACEAE	Elingamita johnsonii	VU	Australasia;Unknown	New Zealand;Unknown
PRIMULACEAE	Rapanea gilliana	VU	Africa	South Africa
PROTEACEAE	Leucadendron argenteum	VU	Africa	South Africa
PROTEACEAE	Protea aurea subsp. potbergensis	VU	Africa	South Africa
PROTEACEAE	Protea lanceolata	VU	Africa	South Africa
ROSACEAE	Prunus africana	VU	Africa	South Africa
ROSACEAE	Prunus korshinskyi	VU	Asia-Temperate	Jordan;Lebanon
ROSACEAE	Pyrus korshinskyi	CR	Asia-Temperate	Kyrgyzstan
ROSACEAE	Sorbus anglica	VU	Europe	UK
ROSACEAE	Sorbus bristoliensis	EN	Europe	UK
ROSACEAE	Sorbus eminens	VU	Europe	UK
ROSACEAE	Sorbus leptophylla	CR	Europe	UK
ROSACEAE	Sorbus vexans	VU	Europe	UK
ROSACEAE	Sorbus wilmottiana	CR	Europe	UK
RUBIACEAE	Coffea macrocarpa	VU	Africa	Mauritius
RUBIACEAE	Mussaenda monticola var. monticola	VU	Africa	Tanzania
RUBIACEAE	Nauclea diderrichii	VU	Africa	Ghana
RUBIACEAE	Psychotria pseudoplatyphylla	VU	Africa	Kenya
RUBIACEAE	Rondeletia buxifolia	CR	Southern America	Montserrat
RUBIACEAE	Rytigynia celastroides var. nuda	VU	Africa	Kenya
RUBIACEAE	Rytigynia eickii	VU	Africa	Tanzania
RUTACEAE	Zanthoxylum flavum	VU	Southern America	Dominican Republic;Turks & Caicos Is.
RUTACEAE	Zanthoxylum heterophyllum	CR	Africa	Mauritius
RUTACEAE	Zanthoxylum lindense	VU	Africa	Tanzania
SAPINDACEAE	Allophylus chirindensis	VU	Africa	Kenya
SARCOLAENACEAE	Leptolaena pauciflora	EN	Africa	Madagascar
SARCOLAENACEAE	Schizolaena parviflora	VU	Africa	Madagascar
ZYGOPHYLLACEAE	Guaiacum officinale	EN	Southern America	Puerto Rico;Venezuela
ZYGOPHYLLACEAE	Guaiacum sanctum	EN	Southern America	Puerto Rico
		Total		Average
