# Supplementary material for: Choosing the Right Path for the Successful Storage of Seeds
Source: Plants (Basel). 2022 Dec 23;12(1):72. doi: 10.3390/plants12010072 (PMC9823941; doi:10.3390/plants12010072)
Supplement: Supplementary file 1 [file plants-12-00072-s001.zip › Table S2 The seed accessions of forest trees and shrubs cryopreserved at the Kostrzyca Forest Gene Bank.xlsx]

## Sheet: Arkusz1
Table S2: The seed accessions of forest trees and shrubs cryopreserved at the Kostrzyca Forest Gene Bank. Based on Zimnoch-Guzowska et al. in press [141]
Plant genus	Type of plant material	Technique	Number of accessions
Abies Mill.	seeds	direct freeze	295
Alnus Mill.	seeds	direct freeze	265
Betula L.	seeds	direct freeze	156
Carpinus L.	seeds	direct freeze	1
Daphne Tourn. ex L.	seeds	direct freeze	1
Dictamnus Zinn.	seeds	direct freeze	1
Frangula Mill.	seeds	direct freeze	1
Fraxinus Tourn. ex L.	seeds	direct freeze	98
Hippophae L.	seeds	direct freeze	1
Malus Mill.	seeds	direct freeze	1
Pinus L.	seeds	direct freeze	2
Prunus L.	seeds	direct freeze	29
Quercus L.	plumules	vitrification	115
Rhododendron L.	seeds	direct freeze	3
Salix L.	seeds	direct freeze	3
Sambucus L.	seeds	direct freeze	1
Sorbus L.	seeds	direct freeze	8
Taxus L.	seeds	direct freeze	2
Tilia L.	seeds	direct freeze	34
Ulmus L.	seeds	direct freeze	162
		Total	1179
